# Supplementary material for: Localisation of nitrate-reducing and highly abundant microbial communities in the oral cavity
Source: PLoS One. 2023 Dec 21;18(12):e0295058. doi: 10.1371/journal.pone.0295058 (PMC10735016; doi:10.1371/journal.pone.0295058)
Supplement: S1 File — (ZIP) [file pone.0295058.s001.zip]

Archive with 1 entries (1 files):
- OTU1.txt
